# Supplementary material for: Injectable and Antioxidative HT/QGA Hydrogel for Potential Application in Wound Healing
Source: Gels. 2021 Nov 9;7(4):204. doi: 10.3390/gels7040204 (PMC8628698; doi:10.3390/gels7040204)
Supplement: Supplementary file 1 [file gels-07-00204-s001.zip]

Archive with 1 entries (1 files):
- gels-1450958-supplementary.pdf
